# Supplementary material for: Quantification of Staphylococcal Enterotoxin A Variants at Low Level in Dairy Products by High-Resolution Top-Down Mass Spectrometry
Source: Toxins (Basel). 2024 Dec 11;16(12):535. doi: 10.3390/toxins16120535 (PMC11679111; doi:10.3390/toxins16120535)
Supplement: Supplementary file 1 [file toxins-16-00535-s001.zip]

Archive with 1 entries (1 files):
- toxins-3315482-supplementary.pdf
